# Supplementary material for: Enhancement of trans-cleavage activity of Cas12a with engineered crRNA enables amplified nucleic acid detection
Source: Nat Commun. 2020 Sep 30;11:4906. doi: 10.1038/s41467-020-18615-1 (PMC7528031; doi:10.1038/s41467-020-18615-1)
Supplement: Supplementary file 4 — Source Data [file 41467_2020_18615_MOESM4_ESM.xlsx]

## Sheet: Figure 1a
Figure 1a
	Please refer to the Figure 1a in the main text- A schematic of development of ENHANCE technology in our manuscript

## Sheet: Figure 1b
Figure 1b
		Unprocessed image
		For annotation, please see process image below
		Processed Image

## Sheet: Figure 1c
Figure 1c
	Time (hr)	3'DNA7						3'DNA13						3'DNA19						3'DNA31						crGFP						crCon
	0	1.2201	1.26316	1.16268	1.33824	1.13235	1.23529	1.08108	1.04054	1.08108	1.23243	1.03784	1.18378	0.868421	0.894737	1.01316	1.04926	0.931034	0.945813	0.986486	0.945946	0.986486	0.974227	0.974227	1.09794	0.914634	0.841463	0.841463	1.01087	0.994565	1.07609	0.793388	0.818182	0.780992	0.724719	0.910112	0.876404
	1	26.9342	33.1842	27.1579	30.721	31.5193	29.8455	20.8642	25.642	20.9753	18.0498	19.5809	17.9253	7.092	6.948	6.372	4.11538	4.46154	4.29487	1.38	1.272	1.404	1.1875	1.1125	1.2375	6.69767	4.98837	4.33721	7.94931	7.97696	8.10138	0.968504	0.968504	0.933071	0.894231	0.980769	1.05289
	2	71.0541	84.473	70.6757	85.5658	87.6842	82.1447	59.1595	71.7931	60.0905	53.4523	56.9378	52.7427	23.2044	22.6826	20.1783	12.5195	13.8571	12.9221	2.17959	2.20408	2.14286	1.77215	1.86076	1.92405	17.1084	12.0964	10.0723	18.9067	19.1867	19.3867	0.98008	0.932271	0.992032	0.859091	0.954545	0.954545
	3	117.774	129.016	114.253	128.753	132.781	124.548	99.5971	113.971	99.3932	95.583	101.247	94.6413	45.2079	43.6188	38.4356	23.64	26.52	24.3867	3.65455	3.64091	3.23182	2.72603	3	2.93151	29.5588	20.4328	17.105	32.4648	33.3521	33.9718	0.98419	1.01976	0.960474	0.84058	1.07246	0.927536
	Unit	Fold change of fluorescence measurement of samples in the presence of activator normalized to the corresponing samples with no activator

## Sheet: Figure 1d
Figure 1d
	Time (hour)	3'RNA7						3'RNA13						3'RNA19						crGFP						crCon
	0	1.22973	0.969828	1.01739	0.990291	1.20339	1.28324	1.04741	0.788793	1.00862	0.983051	0.915254	1.0678	0.93913	0.769565	0.978261	1.09249	0.936416	0.971098	0.914634	0.841463	0.841463	1.01087	0.994565	1.07609	0.793388	0.818182	0.780992	0.724719	0.910112	0.876404
	1	10.6302	11.4093	9.48837	11.1176	11.9481	12.9231	12.0811	11.0618	8.54826	9.44156	10.026	10.5714	5	4.41861	4.32558	3.44796	3.67873	3.9638	6.69767	4.98837	4.33721	7.94931	7.97696	8.10138	0.968504	0.968504	0.933071	0.894231	0.980769	1.05289
	2	31.5488	33.5625	27.0492	31.1577	33.309	36.6712	36.6125	32.9	24.55	27.824	29.6266	30.515	15	13.0697	12.0123	9.19178	10.6712	11.2055	17.1084	12.0964	10.0723	18.9067	19.1867	19.3867	0.98008	0.932271	0.992032	0.859091	0.954545	0.954545
	3	57.4036	61.0374	51.2153	57.6188	58.5929	65.0474	66.6729	62.1869	43.6822	49.3673	53.562	55.0089	30.488	25.8804	23.311	16.8057	20.0616	21.0284	29.5588	20.4328	17.105	32.4648	33.3521	33.9718	0.98419	1.01976	0.960474	0.84058	1.07246	0.927536
	Unit	Fold change of fluorescence measurement of samples in the presence of activator normalized to the correcsponing samples with no activator

## Sheet: Figure 1e
Figure 1e
	Time (hour)	3'PS7						3'PS13						3'PS19						crGFP						crCon
	0	0.910714	0.897321	0.924107	0.847458	0.79661	0.949153	0.878378	0.891892	1.01351	0.994475	0.928177	0.861878	0.863014	0.835616	1.0137	0.889535	0.872093	0.94186	0.914634	0.841463	0.841463	1.01087	0.994565	1.07609	0.793388	0.818182	0.780992	0.724719	0.910112	0.876404
	1	5.38554	6.08434	5.38554	3.16	3.44	3.94667	0.97561	0.97561	1.10976	1.02899	0.971014	1.05797	1.06967	0.971311	0.922131	1.07463	1.0597	1.02985	6.69767	4.98837	4.33721	7.94931	7.97696	8.10138	0.968504	0.968504	0.933071	0.894231	0.980769	1.05289
	2	14.8519	16.0741	14.2716	8.0852	9.09417	10.13	0.987805	1.07317	1.07317	1.02941	1.08824	1.10294	0.946721	0.959016	1.03279	1.13044	1.05797	1.13044	17.1084	12.0964	10.0723	18.9067	19.1867	19.3867	0.98008	0.932271	0.992032	0.859091	0.954545	0.954545
	3	28.0588	29.7421	25.7104	14.4083	16.9128	18.3303	1.1435	1.19731	1.27803	0.981043	1.0237	1.0237	1.12832	1.0885	1.07522	1.16505	1.09223	1.1068	29.5588	20.4328	17.105	32.4648	33.3521	33.9718	0.98419	1.01976	0.960474	0.84058	1.07246	0.927536
	Unit	Fold change of fluorescence measurement of samples in the presence of activator normalized to the correcsponing samples with no activator

## Sheet: Figure 1f
Figure 1f
	Time (hour)	5DNA7						5DNA13						5DNA19						5DNA31						crGFP						crCon
	0	0.641221	1.03053	1.07634	1.19444	1.29167	1.29167	0.833333	1.04167	1.25	1.02183	1.16594	1.19214	0.596386	0.759036	0.921687	1.03167	1.1267	1.14027	0.844828	0.827586	1.06897	0.819444	0.958333	1.09722	0.88	0.96	1.04	1.29897	1.20619	1.26804	0.911392	0.93038	1.00633	0.947368	1.02632	1.0579
	1	3.11029	4.34559	4.67647	8.24664	7.8565	7.3991	4.0061	5.34146	6.14634	7.75325	7.87013	7.27273	2.9162	4.52514	4.47486	7.88646	7.58515	7.15284	2.75439	3.19298	3.7193	3.13699	3.23288	3.31507	4.38158	5.72368	5.92105	10.2692	9.47596	9.49038	0.849398	0.939759	0.975904	1.23944	1.32394	1.22535
	2	7.77692	11.3077	12.0231	19.5874	18.699	17.4466	10.65	14.5687	16.425	19.7972	19.5622	18.3456	9.13044	13.9938	13.5838	21.6825	20.5592	19.3934	8.19512	9.89634	12.2195	8.70588	9.08823	9.16177	10.9412	14.7255	15.0784	24.1921	22.1675	21.9606	0.914634	0.932927	0.95122	1.72959	1.83674	1.7449
	3	12.8143	18.5571	20.2286	25.4852	24.7871	22.4257	18.6177	25.4471	28.4824	26.9135	26.9135	25.2837	15.9491	24.0509	23.3898	30.8528	30.0152	27.9289	16.994	20.3533	25.3653	12.5126	13.402	13.3719	19.5	25.9937	26.5443	31.0248	28.5	28.6188	0.85	0.933333	0.95	2.02041	2.02041	1.86735
	Unit	Fold change of fluorescence measurement of samples in the presence of activator normalized to the correcsponing samples with no activator

## Sheet: Figure 1g
Figure 1g
	Time (hour)	5'RNA7						5'RNA13						5'RNA19						crGFP						crCon
	0	0.650794	0.619048	1.01587	1.15284	1.12664	1.29694	0.564516	0.548387	0.935484	1.09722	1.16667	1.30556	0.606218	0.668394	0.901554	1.17757	1.16355	1.2757	0.88	0.96	1.04	1.29897	1.20619	1.26804	0.911392	0.93038	1.00633	0.947368	1.02632	1.0579
	1	3.10825	3.63402	5.6134	8.89474	8.11842	8.52632	2.64615	2.90769	4.96923	10.0922	9.30415	9.63594	3.42857	4.08674	5.67857	10.7478	9.74348	9.6913	4.38158	5.72368	5.92105	10.2692	9.47596	9.49038	0.849398	0.939759	0.975904	1.23944	1.32394	1.22535
	2	7.63077	9.03077	14.6308	23.0837	21.3842	22.0936	7.04211	7.6421	13.1368	26.625	23.88	24.195	9.5625	11.1094	15.5	28.9429	25.6	25.5429	10.9412	14.7255	15.0784	24.1921	22.1675	21.9606	0.914634	0.932927	0.95122	1.72959	1.83674	1.7449
	3	13.2327	16.1733	25.4554	29.5049	27.466	28.2524	13.1351	14.5135	25.0541	34.62	31.62	31.98	17.3594	20.2344	28.3594	37.5	34.0286	33.5286	19.5	25.9937	26.5443	31.0248	28.5	28.6188	0.85	0.933333	0.95	2.02041	2.02041	1.86735
	Unit	Fold change of fluorescence measurement of samples in the presence of activator normalized to the correcsponing samples with no activator

## Sheet: Figure 1h
Figure 1h
	Time (hour)	5'PS7						5'PS13						5'PS19						crGFP						crCon
	0	0.678571	0.875	1.16071	0.961165	1.03398	1.29612	0.840764	0.917197	1.16561	0.936508	0.968254	1.03175	0.851613	0.909677	0.967742	0.957447	0.989362	1.10106	0.88	0.96	1.04	1.29897	1.20619	1.26804	0.911392	0.93038	1.00633	0.947368	1.02632	1.0579
	1	2.36571	3.08571	3.78857	5.93056	5.40278	6.125	0.844828	0.982759	1.18965	1.14545	1.07727	1.14545	1.41509	1.4717	1.73585	1.30986	1.16901	1.26761	4.38158	5.72368	5.92105	10.2692	9.47596	9.49038	0.849398	0.939759	0.975904	1.23944	1.32394	1.22535
	2	5.94798	7.68208	9.39884	14.7311	13.2453	14.6321	1.10345	1.24138	1.56897	1.49275	1.3913	1.49275	2.68125	2.83125	3.2625	1.85294	1.70588	1.76471	10.9412	14.7255	15.0784	24.1921	22.1675	21.9606	0.914634	0.932927	0.95122	1.72959	1.83674	1.7449
	3	11.3254	14.6095	18.1243	19.0833	17.6111	19.1389	1.5	1.75	2.05	1.79348	1.72826	1.76087	4.28814	4.59322	4.91525	2.20312	2.07812	2.0625	19.5	25.9937	26.5443	31.0248	28.5	28.6188	0.85	0.933333	0.95	2.02041	2.02041	1.86735
	Unit	Fold change of fluorescence measurement of samples in the presence of activator normalized to the correcsponing samples with no activator

## Sheet: Figure 2a
Figure 2a
		Reporter type	Fold (Normalized to wild-type activator)-3'-end modified crRNAs
			3'DNA7						3'DNA13						3'DNA19						3'DNA31						3'RNA7						3'RNA13						3RNA19						3'PSDNA7
		FAM-TA	117.774	129.016	114.253	128.753	132.781	124.548	99.5971	113.971	99.3932	95.583	101.247	94.6413	45.2079	43.6188	38.4356	23.64	26.52	24.3867	3.65455	3.64091	3.23182	2.72603	3	2.93151	57.4036	61.0374	51.2153	57.6188	58.5929	65.0474	66.6729	62.1869	43.6822	49.3673	53.562	55.0089	30.488	25.8804	23.311	16.8057	20.0616	21.0284	28.0588	29.7421	25.7104	14.4083	16.9128
		FAM-GC	29.9129	30.5274	27.1064	25.3815	29.2981	27.2235	23.0964	25.3398	23.6528	23.1319	27.3319	22.0766	10.0975	11.089	9.86017	9.52103	9.74898	9.54952	1.77682	1.93562	1.78112	1.68622	1.74352	1.67803	26.479	26.5727	24.5992	25.0873	24.815	24.1851	22.7533	23.0925	22.3788	22.2876	22.0578	21.3555	12.7626	13.8268	12.683	12.1937	12.5251	12.1851	11.383	11.3957	10.2	10.0265	10.5461
		HEX-TA	128.354	123.475	121.291	148.851	142.17	132.298	115.291	111.19	115.595	121.824	121.561	110.716	36.865	35.2454	35.6871	46.4338	46.0809	41.0956	3.55901	3.48447	3.46584	3.79167	3.9375	3.58333	66.1588	64.7593	68.1887	73.0927	75.4429	73.1379	74.5	71.8889	75.8704	75.4832	79.953	75.7047	34.6981	33.7736	37.3585	39.5793	40.0552	36.4759	38.84	38.08	39.42	43.089	44.6096
		FAM-UA	0.552335	0.611111					-0.09026	-0.03646					-0.11179	-0.09605					-4.60465	-14.9535					0.479626	7.59385					1.20763	1.18302					1.62599	0.679563					1.00098	1.01256
		Reporter type	Fold (Normalized to wild-type activator)-5'-end modified crRNAs
			5'DNA7			5'DNA13			5'DNA19			5'DNA31			5'RNA7			5'RNA13			5RNA19			5'PSDNA7			5'PSDNA13			5'PSDNA19			crGFP			crCon
		FAM-TA	12.8143	18.5571	20.2286	18.6177	25.4471	28.4824	15.9491	24.0509	23.3898	16.994	20.3533	25.3653	13.2327	16.1733	25.4554	13.1351	14.5135	25.0541	17.3594	20.2344	28.3594	11.3254	14.6095	18.1243	1.5	1.75	2.05	4.28814	4.59322	4.91525	19.5	25.9937	26.5443	0.85	0.933333	0.95
		FAM-GC	11.0796	10.99	8.65397	15.1351	15.2221	15.091	15.5841	15.3389	16.0851	14.4409	15.2827	14.8714	15.4202	14.5025	13.9592	13.7851	13.9332	16.1503	16.1769	14.2873	13.6642	12.1498	11.2786	11.3801	7.94371	7.92177	7.36543	7.82483	8.09461	7.84652	11.6175	11.3388	10.9417	0.996444	0.988118	1.02079
		HEX-TA	76.0239	75.8286	76.138	63.189	65.8512	66.8137	74.9535	83.8052	84.4039	68.7058	71.7153	76.337	53.5642	56.7509	62.4505	49.6487	52.4865	60.4034	67.8211	65.0089	65.9375	44.4972	67.279	42.1816	19.3517	19.8494	19.8223	18.6875	22.0537	21.1362	65.8553	79.2593	73.0285	0.853528	0.975844	1.18098
[truncated: 25 more columns]

## Sheet: Figure 2b
Figure 2b
		Unprocessed image. For annotation, please see process image.						Processed image
		Gel Red Layer			FAM layer
								Composite

[truncated: 105 more sheets: Figure 2c, Figure 2d, Figure 2e, Figure 2f, Figure 2g, Figure 3a, Figure 3b, Figure 3c, Figure 3d, Figure 3e, Figure 4a, Figure 4b, Figure 4c, Figure 4d, Figure 4e, Figure 4f, Figure 4g, Figure 4h, Figure 5a, Figure 5b …]
